# Supplementary material for: Twelve Weeks of Daily Lentil Consumption Improves Fasting Cholesterol and Postprandial Glucose and Inflammatory Responses—A Randomized Clinical Trial
Source: Nutrients. 2024 Jan 31;16(3):419. doi: 10.3390/nu16030419 (PMC10857178; doi:10.3390/nu16030419)
Supplement: Supplementary file 1 [file nutrients-16-00419-s001.zip]

Archive with 1 entries (1 files):
- nutrients-2837217-supplementary.pdf
